# Supplementary material for: Identification and Functional Validation of ACSL1 and FABP3 as Muscle-Related Genes Screened by Transcriptomics in Crossbred Duroc × Berkshire × Diannan Small-Eared Pigs
Source: Genes (Basel). 2025 Apr 29;16(5):520. doi: 10.3390/genes16050520 (PMC12110823; doi:10.3390/genes16050520)
Supplement: Supplementary file 1 [file genes-16-00520-s001.zip]

Archive with 1 entries (1 files):
- genes-3610143-supplementary.xlsx
