# Supplementary material for: Identification and Functional Validation of ACSL1 and FABP3 as Muscle-Related Genes Screened by Transcriptomics in Crossbred Duroc × Berkshire × Diannan Small-Eared Pigs
Source: Genes (Basel). 2025 Apr 29;16(5):520. doi: 10.3390/genes16050520 (PMC12110823; doi:10.3390/genes16050520)
Supplement: Supplementary file 1 [file genes-16-00520-s001.zip › genes-3610143-supplementary.xlsx]

## Sheet: 基因ENS ID及各样本中表达量 p值 FDR
Ensembl Gene ID	DBD1_FPKM	DBD2_FPKM	DBD3_FPKM	DBD4_FPKM	DBD5_FPKM	DBD6_FPKM	DLY1_FPKM	DLY2_FPKM	DLY3_FPKM	DLY4_FPKM	DLY5_FPKM	DLY6_FPKM	FDR	log2FC
NewGene_7978	3.17274	9.03346	3.05609	0.675269	1.02529	0.654017	0.067048	0.250522	0.197915	0.248112	0.107336	0.637073	5.71e-05	3.62924
ENSSSCG00060042592	140.267	2.26778	5.3565	152.36	26.3086	22.6136	1.45008	9.4295	4.7252	3.36929	5.40739	7.798	0.00207522	3.59668
ENSSSCG00000008648	48.2497	1.73603	1.51016	52.2221	10.8104	14.2865	0.756839	2.82587	2.8995	1.84971	2.8479	2.62304	0.00186671	3.30631
ENSSSCG00040013038	3.94367	0.954696	0.244401	1.16822	0.463943	1.48986	0.329225	0.130164	0.029197	0	0.083989	0.342596	0.0227743	3.12026
ENSSSCG00055014354	3.8683	1.49151	0.91481	5.68728	0.385894	2.70304	0.141853	0.419161	0.280498	0.242809	0.300503	0.5252	9.18e-09	3.11608
NewGene_4778	1.03792	0.693686	0.38932	0.528447	0.302175	0.246267	0.033552	0.138222	0.017503	0.055706	0.168667	0	0.000202803	2.95181
ENSSSCG00030032638	21.0765	1.18562	0.898304	16.9472	5.88907	4.46391	0.189704	2.78633	0.23864	0.165122	1.56862	4.175	0.031495	2.78293
ENSSSCG00060061326	69.3057	5.9701	4.50784	46.0483	12.1076	12.2859	1.2814	5.34426	3.61723	3.38133	4.22026	8.29805	0.00276289	2.66873
ENSSSCG00050054716	1.61573	0.080345	0.083713	1.44689	0.283539	0.274403	0	0.209707	0.082593	0.102313	0.075724	0.191861	0.0488291	2.64979
ENSSSCG00070024298	1.49247	12.3113	2.7115	1.88454	7.31557	4.44126	0.468934	0.837665	1.07716	0.614556	1.00282	1.07051	5.73e-07	2.63277
ENSSSCG00065039768	1.78202	2.14119	0.363552	2.0832	0.255928	2.8548	0.173376	0.280472	0.131487	0.140265	0.190331	0.934343	5.62e-05	2.61241
ENSSSCG00000032474	45.6886	3.4756	1.09458	68.9247	10.4176	5.90923	1.22172	2.53639	3.29005	1.73933	9.0325	7.73555	0.0466113	2.58335
ENSSSCG00040064414	627.846	37.7554	54.8412	437.487	138.747	164.406	19.3683	53.0296	41.59	28.8283	56.664	77.3106	0.00176397	2.51736
ENSSSCG00070020179	2.96517	0.301145	0.144785	2.67578	0.700836	0.913047	0.123112	0.281504	0.195542	0.13544	0.248424	0.481864	0.000277927	2.51173
ENSSSCG00065071614	82.2356	2.803	3.56573	30.8832	8.14322	8.65072	1.85378	5.4928	1.94215	2.28435	8.0714	8.00852	0.0329732	2.42301
ENSSSCG00025075261	8.91843	0.548193	0.390304	5.83234	2.28237	1.41688	0.200209	0.832095	0.564491	0.585974	0.742704	1.06808	0.0148472	2.38191
ENSSSCG00000011673	2.89222	2.66552	4.45746	2.73898	3.02752	1.59257	0.528964	0.684273	0.365787	0.442405	0.732837	0.664253	8.93e-11	2.38121
ENSSSCG00045035741	0.200625	0.771583	0.799122	1.02543	1.68004	1.9029	0.091071	0.283767	0.19109	0.125537	0.15315	0.555754	7.84e-05	2.34823
NewGene_2007	2.2934	3.19236	0.301328	0.305112	2.54623	0.642018	0.29153	0.484884	0.128605	0.083499	0.590502	0.661459	0.0032795	2.29094
NewGene_8027	3.48369	4.52454	4.88931	0.806978	2.32151	0.393476	0.156379	1.31279	0.524911	0.478966	0.064197	1.64361	0.029913	2.281
NewGene_2677	1.04135	3.22882	2.92342	2.1766	1.94415	2.26805	0.641396	0.152286	0.180545	1.03629	0.234457	0.143105	0.0032795	2.257
ENSSSCG00030060770	44.3703	3.9391	4.78993	42.0099	15.4183	14.1748	2.21676	7.61693	3.78181	2.18188	5.33549	7.73322	0.00505177	2.23157
ENSSSCG00065016546	54.4037	3.8722	3.10763	45.3335	14.2348	9.59691	1.02189	8.64644	4.71374	3.37742	4.85691	10.9987	0.037075	2.15427
ENSSSCG00040060163	3.96616	2.1097	2.4593	1.63187	1.37243	1.75112	0.358399	0.642234	0.356179	0.461298	0.462479	0.958969	1.99e-13	2.07189
ENSSSCG00070003939	407.141	302.055	437.75	196.373	104.966	283.885	85.1248	21.289	76.017	73.4463	89.0587	38.6019	0.0037639	2.06452
ENSSSCG00030011142	3.99803	0.731563	0.51832	5.06154	2.21518	2.2785	0.304229	1.13221	0.327111	0.408071	0.708088	1.33218	0.000937239	1.98595
ENSSSCG00000052916	1.16241	10.4041	1.77101	0.946015	4.64199	1.98058	0.758846	0.704512	0.690543	0.785318	1.39134	1.24392	0.00412925	1.9585
ENSSSCG00040059067	271.863	10.9734	27.3721	213.137	70.1174	66.6274	14.4128	30.9717	20.6891	17.6732	42.1184	62.4614	0.0431623	1.95352
DDX58	17.7054	1.99961	1.62631	12.0832	3.67515	3.60811	0.780763	2.40526	1.72466	1.58126	2.22888	3.1656	0.0235195	1.84744
NewGene_5744	5.04641	8.82124	5.98341	2.1682	3.60685	2.13747	1.13318	0.687199	2.08039	0.891307	1.96952	0.87935	0.00117666	1.83834
ENSSSCG00025012108	9.42791	0.807574	1.17049	7.81151	2.61006	1.94796	0.460102	1.91197	0.843688	0.446205	1.55801	2.03559	0.00942917	1.82529
ENSSSCG00000028101	0.791968	1.10797	0.734218	0.493813	0.447102	1.1337	0.11337	0.204466	0.328501	0.225778	0.186872	0.351884	9.71e-07	1.81942
ENSSSCG00025031971	6.16178	4.77119	8.75816	3.34308	1.90633	4.53233	0.633811	2.05639	0.936153	0.660978	1.5764	2.21968	9.71e-07	1.79257
ENSSSCG00035075550	1.73805	0.481764	0.588512	0.405091	0.404258	0.375506	0.099655	0.27176	0.183375	0.172539	0.115366	0.401553	0.000834873	1.78662
ENSSSCG00045033745	1.19195	13.1402	1.50113	1.5194	8.16615	5.95901	0.994113	2.35071	1.51248	0.803248	1.57624	2.95179	0.0130581	1.76492
NewGene_8190	3.54594	2.84612	4.73493	5.24167	2.03302	4.1964	1.83458	0.429833	2.11074	0.487345	0.624589	1.03126	0.00824325	1.73587
ENSSSCG00005033176	7.89986	6.18307	6.49898	3.65573	3.07428	5.1555	1.40524	1.15454	2.53324	1.74038	1.01878	1.904	4.32e-06	1.72765
ENSSSCG00030025695	1.88589	1.24566	2.13541	1.28643	0.819696	1.52782	0.308904	0.61091	0.44015	0.367766	0.419564	0.782686	4.18e-09	1.71653
NewGene_5390	0.740278	0.848618	0.44951	0.295979	0.945691	0.604172	0.104322	0.278471	0.243473	0.099443	0.200338	0.53782	2.2e-05	1.70168
ENSSSCG00035009677	0.843155	2.08447	1.66145	1.03742	1.05621	1.50196	0.255037	0.497688	0.248848	0.655274	0.544398	0.340294	0.000472675	1.69421
ENSSSCG00025033323	0.717431	1.28323	2.57281	0.809305	0.970781	2.25723	0.379138	0.430229	0.200417	0.192633	0.651029	0.468372	0.000546094	1.69359
ENSSSCG00005031073	25.2511	20.1285	11.1011	11.0899	12.6518	9.68615	2.5151	6.04474	3.97446	2.64414	3.8236	12.4118	4e-08	1.68258
ENSSSCG00030069063	0.528591	0.492353	0.528639	0.089018	0.418809	0.404377	0.073711	0.134052	0.090084	0.071919	0.123833	0.352597	0.00503785	1.66265
ENSSSCG00025073180	0.818805	0.800766	0.572435	0.64373	0.531751	0.27802	0.152986	0.185713	0.064741	0.083941	0.223963	0.631124	0.00334586	1.64307
ENSSSCG00015055331	1.86648	0.195231	0.169597	0.818463	0.62746	0.452205	0.07674	0.382797	0.342757	0.138079	0.29147	0.131354	0.0366455	1.62627
ENSSSCG00040005338	5.57862	3.91824	6.61099	5.46439	2.02312	1.69089	1.38012	1.35356	1.25027	1.52581	1.31546	1.32035	0.000715369	1.61504
ENSSSCG00025049835	8.64997	5.72269	7.99276	5.93115	4.21787	13.1228	3.36239	1.55544	2.64536	2.14195	3.15781	0.720692	0.00575151	1.61502
ENSSSCG00055012661	89.7837	125.449	80.671	62.4232	66.8302	62.1597	35.0395	24.5587	19.7853	14.3031	34.7249	30.8425	9.41e-06	1.60644
ENSSSCG00000039027	3.33779	1.25839	0.874004	0.603933	0.484247	0.553021	0.489032	0.387917	0.922149	0.416732	0.295247	0.415224	0.0325513	1.59761
ENSSSCG00015057850	35.1163	23.2795	9.98039	13.5498	10.7192	20.6033	4.52274	3.74113	5.66061	7.63319	7.69288	7.6536	7.33e-05	1.59657
ENSSSCG00050002107	14.9624	16.7366	12.4058	13.7217	8.42802	15.6551	2.896	3.81451	5.59885	5.75537	5.71588	3.56843	1.73e-06	1.59483
ENSSSCG00000014838	18.4945	10.8382	11.469	8.71696	3.74423	12.9471	3.55805	2.11956	4.53402	4.20866	3.9862	2.64818	0.000861395	1.58275
ENSSSCG00040059672	3.28095	3.73779	2.43649	2.3093	0.895233	2.25311	0.57885	0.249963	0.621664	1.37775	1.37997	0.903347	0.00987346	1.57414
ENSSSCG00000036551	0.188204	0.360053	0.233171	0.159624	0.201737	0.159829	0.072977	0.02979	0.084116	0.065114	0.09392	0.113964	0.00214476	1.52628
ENSSSCG00025039409	9.86021	8.48431	6.17463	5.77869	4.07124	10.1739	1.9362	1.76588	2.58077	2.35858	4.51711	2.56695	4.79e-05	1.49957
ENSSSCG00005031196	20.583	17.712	8.99372	8.62927	4.40154	11.7541	3.53893	2.78169	3.28828	5.57365	7.32144	1.74604	0.00893627	1.49597
ENSSSCG00040073223	0.694535	1.08304	0.750918	0.59593	0.769267	0.932296	0.222213	0.524115	0.121026	0.270054	0.076876	0.576653	0.00503785	1.49491
ENSSSCG00040010472	1.6592	1.09236	1.17732	0.756951	0.656311	0.628919	0.12169	0.526769	0.432539	0.215882	0.49522	0.464459	0.000407377	1.49471
ENSSSCG00040074983	2.90521	0.789211	4.53779	1.70229	1.09089	2.3404	0.715615	0.43137	0.950182	1.40401	0.402141	0.564973	0.0300895	1.4851
ENSSSCG00040037774	10.329	1.1899	1.56386	10.0342	4.10639	4.07463	0.870862	2.14584	1.63632	1.1264	2.37534	4.41939	0.0179381	1.4794
CUNH14orf80	3.63394	1.27953	2.206	3.53646	1.41254	2.68793	0.399747	0.726939	0.953677	0.907202	0.930213	1.12801	0.000127104	1.47553
NewGene_4383	7.3366	5.87533	6.51196	8.72758	3.77085	9.52178	2.42722	1.45646	1.37046	3.40281	4.14759	1.08972	0.00697941	1.47122
LOC110255260	0.496756	0.706782	0.27198	0.590594	0.534992	0.792883	0.232629	0.200335	0.170039	0	0.286442	0.420053	0.048215	1.46947
ENSSSCG00045031248	13.3414	9.13485	8.43561	7.78876	3.40789	4.7306	2.44382	3.65243	2.23457	2.57169	3.30238	3.31196	8.2e-05	1.45753
NewGene_797	19.0706	19.7589	27.9955	24.6997	10.297	18.6599	3.93546	7.84021	9.52094	9.84355	8.38379	4.78678	0.000329345	1.45598
ENSSSCG00000037070	0.946233	0.67043	1.14558	0.589848	0.27895	0.489984	0.253511	0.127265	0.236528	0.330427	0.365307	0.142509	0.0186856	1.43336
ENSSSCG00025004171	19.1504	2.36619	1.99787	15.8884	7.66396	6.75665	1.56176	4.5756	3.23112	2.65063	3.55584	5.54577	0.0189618	1.43039
ENSSSCG00065000285	48.5237	37.7355	11.9855	18.7611	45.8641	34.0241	11.7238	15.6663	11.4681	8.41132	9.05771	18.9373	0.000153805	1.41653
ENSSSCG00045033616	32.2047	22.1998	25.6875	15.8514	21.0398	29.8523	9.91625	8.905	8.65472	8.6628	8.63113	11.3824	2.5e-07	1.41617
ENSSSCG00015028954	24.3707	12.2484	24.9524	10.394	5.04233	11.7886	4.00956	3.00009	8.75729	6.17079	7.08751	3.6844	0.0104672	1.40758
ENSSSCG00015076935	3.31208	1.01655	0.953415	4.19462	1.44038	0.688664	0.270053	0.737612	0.694049	0.620192	1.32137	1.09327	0.0220304	1.40532
ENSSSCG00025049072	0.274259	0.374522	0.368243	0.139929	0.297778	0.281852	0.121282	0.126272	0.154552	0.078784	0.041832	0.138933	0.00503785	1.39734
ENSSSCG00030053833	30.3611	22.4519	17.5682	11.8263	18.5457	10.558	9.7332	5.27657	4.61433	3.95953	9.54762	2.60056	0.00333097	1.39649
ENSSSCG00060065111	0.479379	1.04079	0.369798	0.278064	1.61865	0.899893	0.258271	0.501148	0.328585	0.236649	0.062523	0.448803	0.0429497	1.39054
ENSSSCG00065065839	2.56589	1.41573	1.55853	2.28067	1.3595	1.63386	0.530899	1.09882	0.221169	0.787588	0.917964	0.983383	0.00122059	1.37428
ENSSSCG00000028277	1.91071	2.86049	9.34751	6.61888	2.33312	8.20426	0.899538	1.64455	2.23677	3.21579	2.46236	1.53268	0.0260578	1.37211
ENSSSCG00000017254	3.30382	1.6809	3.26676	1.70698	0.924671	1.52955	0.356563	0.513322	1.42232	1.27374	0.565687	0.683963	0.0063057	1.36432
C6H1orf168	0.493316	0.201994	0.078245	0.124958	0.09423	0.258355	0.056634	0.185876	0.051076	0.036675	0.068511	0.11377	0.0463048	1.36192
ENSSSCG00000028572	1.53116	1.94386	1.94093	1.66042	0.750347	0.995487	0.291138	0.73138	0.350951	0.558441	0.505014	1.30802	0.000109364	1.3612
ENSSSCG00070009746	4.75414	3.30667	4.25723	3.0306	1.61586	4.09571	1.61322	0.78289	1.01599	1.52567	1.59252	1.41577	0.00239397	1.35389
LOC110256586	8.8704	6.97812	3.42726	4.22553	4.30057	6.75808	1.79648	1.82908	1.89706	2.30475	3.01723	2.78201	4.84e-05	1.35346
ENSSSCG00000054680	1834.67	1101.65	636.684	731.526	254.335	1209.72	458.46	154.905	420.953	405.713	364.799	291.397	0.0223942	1.35287
ENSSSCG00000031201	13.9399	9.62927	12.7965	5.49235	5.12556	6.57936	3.12941	3.39817	3.46166	2.76354	4.28598	4.41153	0.000109364	1.35163
ENSSSCG00000024517	5.01658	5.33032	3.49054	3.42474	1.52325	4.71075	1.21687	0.957591	2.09074	1.41374	2.5041	1.28613	0.00218976	1.34299
ENSSSCG00055022545	7.94447	6.55323	4.74792	5.85186	2.91358	4.84447	1.32511	1.24638	2.70922	3.2639	2.10918	1.98681	0.00223989	1.33699
ENSSSCG00000053662	0.863507	1.06141	1.32621	0.440741	1.02349	0.560996	0.307258	0.375779	0.375654	0.183024	0.251429	0.446808	0.000420916	1.33595
ENSSSCG00060058158	13.5391	13.2801	11.5788	9.293	9.58052	21.3162	5.41077	5.75566	4.22519	6.21606	3.74851	5.15172	0.000168179	1.33271
ENSSSCG00060011620	6.76209	2.42942	2.41961	9.58863	2.3795	1.5738	0.878485	2.1871	1.66636	1.14735	2.46703	2.53641	0.0202479	1.32983
ENSSSCG00035027879	3.37359	3.71698	2.35439	1.41078	1.28497	2.20186	0.87466	1.01848	1.10763	0.721784	0.84208	1.30923	0.000277157	1.32696
ENSSSCG00000015937	10.9213	7.80944	3.51362	4.93809	3.78616	7.46174	2.13901	2.73094	2.69422	2.39487	2.29819	3.12317	0.000109364	1.3265
ENSSSCG00050045443	21.9007	27.0313	12.7899	9.19562	10.9099	13.9339	5.67792	3.95946	7.94506	6.36174	9.38505	3.69125	0.00537491	1.31941
ENSSSCG00055016688	0.595236	0.502186	0.559259	0.892676	0.513667	0.522558	0.114163	0.44732	0.29567	0.056967	0.269062	0.396353	0.00995948	1.31379
ENSSSCG00000014827	2.7992	4.16463	0.971326	4.98311	1.61883	6.9981	0.50283	1.79868	1.59263	0.462232	2.61301	2.90966	0.0366455	1.31366
ENSSSCG00005026588	106.711	59.5343	64.4715	61.6708	40.5397	45.3601	23.5649	14.4299	20.8249	31.9574	36.525	18.6477	0.0032795	1.31096
ENSSSCG00015053370	17.3202	9.86941	13.5616	7.94108	4.21889	9.26351	4.65454	2.43627	3.49959	4.42649	5.45224	3.73345	0.00615687	1.30388
ENSSSCG00030046383	4.49616	3.6609	3.41252	2.1149	1.10943	4.00281	0.852059	1.19792	1.26038	0.809916	1.47324	1.55478	0.000239031	1.30258
ENSSSCG00070027627	93.6442	20.3806	18.2265	83.9266	47.2726	40.6256	9.26416	31.1048	15.4398	13.3765	17.7999	55.6284	0.0151015	1.29046
ENSSSCG00045026360	16.2861	1.24402	2.22724	7.91099	4.30702	3.72726	1.2309	2.74639	2.97675	1.73623	2.58742	4.18686	0.0485423	1.28858
ENSSSCG00045035958	33.2145	64.6024	24.4826	29.5681	38.5923	58.4314	18.848	10.9158	15.356	10.3933	19.0221	30.9707	0.00122059	1.28184
ENSSSCG00000008985	0.816201	0.486432	0.91173	0.59477	0.233296	1.1804	0.206625	0.16026	0.33275	0.127224	0.463679	0.587799	0.0279338	1.27856
ENSSSCG00005015768	32.7358	75.5171	45.5229	44.586	42.0076	52.0649	25.9495	4.50162	30.7628	12.9639	18.8754	23.9148	0.0227043	1.27631
ENSSSCG00000008803	7.34314	3.78286	3.71137	2.81038	1.52161	3.36007	1.36423	1.45887	1.6003	1.27441	1.95085	1.78178	0.0015413	1.26774
ENSSSCG00000029790	121.422	96.1305	59.2076	77.0387	61.6421	89.3295	33.0672	40.7474	32.2161	23.9975	42.9356	40.7939	8.39e-07	1.26432
NewGene_4036	5.16908	0.539359	0.738582	3.74502	3.25135	1.19511	0.204401	2.24563	0.673255	0.535848	0.883758	2.4264	0.0381599	1.25997
ENSSSCG00040017847	32.186	13.3088	55.6094	9.28421	17.4519	24.6826	6.58459	9.91131	23.8787	6.94096	8.44382	8.84322	0.0359031	1.25897
ENSSSCG00045025296	23.012	4.47726	3.91488	19.0164	12.8305	10.8426	2.96064	6.69664	5.28561	4.5177	4.11949	9.58644	0.0122409	1.25376
ENSSSCG00035023714	7.20363	5.40504	5.11863	3.43058	2.83027	4.31993	2.86752	1.63691	1.23533	0.913902	2.91334	2.03682	0.0103345	1.24903
ENSSSCG00070026144	0.451844	0.5108	0.258032	0.387853	0.359098	0.379197	0.054052	0.228647	0.134813	0.058127	0.087781	0.627207	0.0491836	1.24412
ENSSSCG00005042826	1.43307	1.84828	0.446975	0.817234	1.25596	1.08744	0.245316	0.603068	0.304754	0.544983	0.307971	0.855279	0.0063057	1.2429
FAM46C	3.74481	1.69752	2.62363	1.87526	1.72847	2.79909	0.911534	1.38698	0.760692	0.682078	1.18688	1.42666	2e-05	1.23217
ENSSSCG00005042206	1.10059	2.18672	1.06279	0.988076	2.81365	1.22546	0.230687	0.851095	0.77078	0.51359	0.465578	1.68552	0.00748842	1.22888
LOC100737060	0.84843	0.625882	0.339051	0.336432	0.176084	0.349332	0.18071	0.176869	0.191103	0.146556	0.224061	0.236794	0.0100635	1.22255
ENSSSCG00000009966	12.6484	13.3813	6.82433	5.98785	4.37549	8.30655	2.88399	1.59717	5.71425	3.00675	2.78586	7.04831	0.0105038	1.22085
ENSSSCG00005034099	12.3258	12.7432	10.8189	6.99369	5.85574	10.5436	3.24723	3.8428	4.09884	4.67931	4.5392	5.78259	3.21e-05	1.21888
ENSSSCG00025075702	13.3412	11.7627	5.19717	7.32469	6.85314	15.1391	3.67068	3.77126	4.67064	3.20078	5.11335	5.60286	0.000259998	1.21832
ENSSSCG00000033574	0.386115	0.195467	0.255392	0.197539	0.089074	0.155021	0.079561	0.162997	0.050434	0.121492	0.047309	0.089504	0.046153	1.21799
NewGene_1622	0.95075	1.39826	0.936523	1.59841	1.34383	2.16608	0.317373	0.925933	0.741349	0.417516	0.483359	1.25857	0.00163754	1.21594
ENSSSCG00040049496	2.34923	1.98908	1.45007	1.05603	1.02948	1.35914	0.326773	1.1425	0.609804	0.409176	0.651596	1.27582	0.000277157	1.21468
ENSSSCG00030020825	1.85114	0.984982	0.739915	1.72423	0.608501	1.55946	0.602037	0.631882	0.33886	0.305915	0.455137	1.01099	0.0183354	1.21318
ENSSSCG00025009040	356.37	73.1093	78.6949	339.228	190.611	158.641	36.5427	135.633	65.5901	51.3088	87.4493	215.732	0.0223942	1.2107
ENSSSCG00045025518	1.03733	1.05631	0.66192	0.500262	0.308333	0.752827	0.092006	0.200834	0.395116	0.320224	0.502966	0.483426	0.0287967	1.20517
ENSSSCG00045032711	33.2152	7.80251	7.10251	24.6696	12.5134	10.5939	2.3705	10.7485	6.35758	6.1947	5.66178	15.1695	0.0200887	1.20511
ENSSSCG00000039609	16.7912	11.2906	7.21821	6.6799	5.49315	12.082	2.92886	4.73589	6.15242	3.40824	4.05925	5.28806	0.000452974	1.2023
ENSSSCG00000030585	4.19071	3.80832	3.76029	3.86864	1.93384	2.4462	1.90664	2.25508	0.377526	0.498411	2.15333	2.22836	0.0403177	1.20145
ENSSSCG00040052953	3.00444	4.21073	2.22445	1.39034	2.87633	2.80844	0.897885	1.08994	0.915482	1.10279	1.68689	1.03737	0.00210682	1.19396
NewGene_716	2.89394	1.58745	1.4062	1.50505	0.709537	1.69562	0.603958	0.576116	0.781863	0.998805	0.709209	0.573381	0.00755831	1.19353
ENSSSCG00055006576	0.2272	0.11946	0.266753	0.239016	0.400862	0.346192	0.091874	0.091761	0.087624	0.134735	0.106853	0.207318	0.0104049	1.19297
ENSSSCG00015024776	3.91945	2.76914	3.76734	1.99253	1.31903	2.66117	0.690257	0.734947	1.42651	1.01165	1.13921	1.24011	0.00128739	1.19028
ENSSSCG00000007235	4.14642	5.31074	2.03495	1.96784	2.29955	3.11489	0.461083	1.88851	1.15854	1.64556	1.34789	2.06267	0.00340456	1.18625
ENSSSCG00070006189	17.9298	16.1123	9.69468	10.3124	10.8685	14.6436	3.89234	4.87735	4.95514	4.6496	6.51727	13.2416	1.39e-05	1.17672
ENSSSCG00045017751	31.568	31.7481	13.26	13.7419	15.4355	18.3875	7.07202	3.83417	6.03508	14.7261	13.8147	6.83942	0.0333486	1.17474
ENSSSCG00005012657	61.238	56.2928	41.3012	36.2668	59.6739	66.3328	12.435	18.9824	30.8141	26.4962	17.7585	43.431	7.33e-05	1.16926
ENSSSCG00005012950	1.11093	1.05702	1.35293	1.39095	0.739149	0.950004	0.251831	0.650626	0.347773	0.405372	0.595867	0.979094	0.00155556	1.16658
ENSSSCG00065063327	3.6081	2.49437	1.92139	1.13269	0.625169	2.29098	0.618982	0.649792	0.666955	0.609507	0.557219	2.19	0.0131846	1.16605
ENSSSCG00015060203	0.689959	0.493237	0.163631	0.607129	0.440619	0.750951	0.066342	0.458265	0.125994	0.116373	0.248155	0.575955	0.0379012	1.16517
ENSSSCG00000035825	8.94724	6.38269	4.04542	3.43231	3.34899	4.35486	1.8502	2.66179	1.36423	1.78547	2.71743	3.99459	0.00122059	1.16365
ENSSSCG00000017383	1.14003	1.52518	0.70081	0.53071	0.669986	0.828421	0.17929	0.676771	0.283513	0.439893	0.285178	0.78678	0.0115987	1.15598
ENSSSCG00040003720	1.76108	1.50049	2.28516	1.5467	1.14077	2.3535	0.734469	0.644514	0.524998	1.18153	0.682236	0.917363	0.0115987	1.15255
ENSSSCG00070004220	0.236808	0.206664	0.096508	0.100836	0.186105	0.153552	0.055451	0.115572	0.053347	0.037928	0.088114	0.118168	0.00503785	1.15098
ENSSSCG00040070580	2.95334	2.06094	1.62486	3.06053	1.50422	2.50643	0.768308	0.554479	0.540719	0.634734	1.53785	3.00287	0.0264407	1.14883
ENSSSCG00060046125	52.7895	36.5669	19.9139	9.20782	16.0481	10.5846	7.0727	7.32372	12.2049	9.0724	11.9251	21.6026	0.0310121	1.14754
ENSSSCG00040050475	26.0033	33.5498	10.2851	13.7627	13.3865	29.8387	4.54572	7.00627	11.9099	12.6883	7.86059	15.8411	0.0125728	1.14215
ENSSSCG00000008446	15.6382	10.7877	10.6237	11.9918	7.91673	13.0792	7.45029	4.85774	2.43555	3.80298	4.93726	8.2111	0.0066488	1.13835
ENSSSCG00000032436	80.703	17.6611	13.442	77.18	38.2945	36.8943	7.71784	33.1175	18.627	11.0843	23.8482	41.3621	0.0451158	1.13397
ENSSSCG00045013627	10.7004	6.18623	5.80496	6.40327	3.11281	8.47191	2.5692	3.25038	3.26244	2.96777	3.23933	3.54001	0.000989833	1.12495
ENSSSCG00045001157	15.2063	9.94962	16.4488	9.07211	5.85549	16.0771	5.99091	4.8613	4.29495	5.66982	6.46695	6.36008	0.00503785	1.11098
ENSSSCG00040073346	19.5471	17.907	15.1441	14.7221	11.9706	13.3711	7.20499	2.7308	5.51262	9.65119	7.99065	8.46683	0.0124729	1.11092
ENSSSCG00060068166	5.51328	3.858	3.72493	3.37377	1.5567	4.64492	1.47148	1.03497	1.89106	1.36082	1.76793	0.916576	0.0167858	1.10444
ENSSSCG00070002383	5.04089	3.45397	5.59294	3.51231	1.70654	4.1834	1.55679	1.5814	2.60557	1.78242	1.59598	2.05182	0.00333097	1.10197
ENSSSCG00035076165	1.5613	2.87403	1.3883	1.19465	1.16586	1.52158	0.741697	1.02007	0.487687	0.706094	0.751585	0.930158	0.0026896	1.10119
ENSSSCG00000039947	7.22547	6.82397	6.70748	4.08198	4.12237	9.64108	1.3145	3.73779	2.31749	4.98979	0.928176	2.97985	0.00804304	1.10047
ENSSSCG00025072304	0.959199	0.967582	1.88512	1.1432	0.904109	0.887744	0.303148	0.60812	0.13688	0.298781	0.30109	1.1029	0.0264407	1.09269
ENSSSCG00015078728	0.957881	0.656278	0.566786	0.661359	0.722603	0.78517	0.189229	0.392183	0.399306	0.230756	0.394569	0.544743	1.88e-07	1.09235
ENSSSCG00040067639	1.03517	1.00704	1.40306	0.973248	1.01772	1.08647	0.27948	0.792333	0.140476	0.520134	0.496317	1.15534	0.0195897	1.08713
ENSSSCG00000032652	4.44578	3.94277	1.31845	1.96628	1.40899	2.68142	0.794285	1.13447	1.27035	1.00229	1.84287	1.74139	0.0105656	1.07947
ENSSSCG00045039143	252.444	396.78	198.15	128.106	179.813	180.259	111.721	73.0561	125.73	82.6898	95.5924	89.3508	0.00703998	1.07717
ENSSSCG00040026985	1.58174	1.83268	2.18216	1.08007	1.87507	1.20948	0.460524	0.992072	0.80513	0.702961	0.880559	1.02251	0.000105649	1.06819
NewGene_8948	2.46311	4.99633	1.25487	2.88268	3.51232	3.59248	1.44565	1.40364	2.65946	1.55968	1.18537	1.74043	0.0148472	1.0651
NewGene_8978	1.28036	1.08037	0.784995	0.683088	0.69297	1.14267	0.402268	0.522422	0.504731	0.508221	0.252819	0.507967	0.00689709	1.06496
ENSSSCG00070008943	5.265	3.74999	3.72133	2.72761	1.91603	2.98508	1.10384	1.52977	2.10541	1.77103	1.4111	2.01144	0.00212276	1.06276
ENSSSCG00015011059	34.6263	44.8098	27.7614	23.8554	22.3612	23.8601	14.0374	11.2606	15.3779	13.3835	14.8812	16.8899	0.0015413	1.06041
ENSSSCG00060078173	139.207	145.77	115.573	115.927	70.6205	118.825	44.5763	37.9276	61.1675	74.1195	62.1529	55.3144	0.00404232	1.05548
ENSSSCG00030011560	2.39679	2.71911	2.44111	1.73455	1.59277	2.13644	0.237961	1.82538	0.70882	0.535595	1.88119	2.06215	0.0294519	1.05288
KIAA1161	48.6307	31.9684	29.0994	31.3653	15.1908	27.3513	10.1386	8.75387	16.6494	15.0884	21.3473	18.2736	0.00732654	1.04966
ENSSSCG00025032666	0.480404	0.689002	0.352696	0.63346	0.584816	0.699167	0.239521	0.297231	0.421917	0.105467	0.177156	0.526456	0.0280408	1.04951
ENSSSCG00030053903	7.38685	4.32488	2.72886	2.49321	2.25329	5.45695	1.2939	2.29216	2.08347	1.5325	1.89274	3.56018	0.00387213	1.04835
ENSSSCG00030073411	1.49379	1.0999	0.312308	0.610321	0.634148	0.575772	0.183053	0.437833	0.344702	0.333982	0.318791	0.660866	0.0144357	1.04753
ENSSSCG00005045671	3.09529	3.0343	1.83769	3.0792	3.17721	1.4004	0.341313	1.94703	1.19878	1.37783	0.952777	2.58464	0.0202274	1.04472
ENSSSCG00000037958	43.0291	30.6899	17.4799	18.1905	15.5829	20.0066	11.219	16.3853	10.4758	7.06285	11.936	15.3989	0.0030651	1.04415
ENSSSCG00035064790	1.87815	0.8562	2.26151	1.74695	2.17178	1.72025	0.51094	1.22577	0.616895	1.08777	0.706629	1.24632	0.00398785	1.04373
ENSSSCG00045003720	365.197	367.637	290.67	366.093	247.282	402.884	254.234	96.8912	133.774	111.105	189.061	145.169	0.0227743	1.04305
ENSSSCG00040048267	3.36268	2.66508	3.64303	1.67853	1.51874	1.8255	1.38827	0.646524	0.850503	1.3426	1.50127	1.14704	0.0498296	1.03821
ENSSSCG00025064382	1.92596	3.11608	2.03204	1.94683	2.2888	1.77421	0.796102	1.12891	0.880852	1.00478	1.27721	1.58472	0.000105649	1.03396
ENSSSCG00005044519	1.39323	2.47543	0.914137	1.35	2.2415	1.74234	0.621723	0.895861	0.455932	0.764246	0.921135	1.6252	0.00505177	1.02892
ENSSSCG00070011755	3.8859	3.32915	3.08172	2.06287	2.43259	3.07533	1.26034	1.48689	1.35845	1.8954	1.32087	1.30584	0.00471825	1.0267
ENSSSCG00040028539	5.29109	4.44688	6.89112	5.04186	4.06549	3.99882	1.41987	2.87619	1.51252	2.40434	3.69732	3.90419	0.000715369	1.01758
MPP6	3.77237	3.36687	2.81876	2.01764	1.57049	3.41695	1.47221	1.15518	1.18238	0.834151	2.1691	1.53591	0.0117714	1.01237
ENSSSCG00035011217	0.942949	0.715695	0.953573	0.631042	0.550279	0.583797	0.334866	0.376587	0.306485	0.328301	0.253067	0.552771	0.006153	1.01171
ENSSSCG00040072089	2.94275	2.81955	3.98516	2.20784	1.13337	2.23021	1.02081	1.24349	1.74883	1.48029	1.13164	0.870814	0.0447929	1.01097
LOC100516424	1.0518	1.22331	0.866897	1.09199	0.769292	1.25558	0.353163	0.682307	0.710936	0.440723	0.441189	0.454738	0.00614523	1.00868
ENSSSCG00060019782	31.7635	16.201	17.4125	10.4612	10.8786	18.1048	8.43991	7.04385	9.61777	6.90756	10.0709	9.4294	0.00755831	1.00682
ENSSSCG00040044060	4.02608	3.78081	3.21249	3.34191	3.77604	2.24656	1.61474	1.54562	1.38493	2.07442	1.43415	2.04743	0.00103734	1.00675
ENSSSCG00070024691	26.6905	10.0387	6.00418	27.8659	14.2414	13.7418	4.42694	9.90407	8.84875	7.373	7.1724	15.1833	0.034521	1.00304
ENSSSCG00000025703	3.47168	4.87765	3.36316	3.31433	3.05025	6.12061	1.21852	2.34339	1.54717	1.27313	2.49304	4.26725	0.000989833	1.00286
ENSSSCG00000038394	9.74302	4.71376	3.77583	2.67847	2.46428	4.27142	1.86793	1.70355	2.22308	2.05391	3.23492	2.73472	0.0223942	1.00081
ENSSSCG00070020564	3.16885	1.51829	1.53112	1.58061	3.72637	1.75304	1.59361	8.44958	3.10952	3.32613	4.28167	8.99149	0.0184802	-1.00179
ENSSSCG00045009109	0.18752	0.153103	0.165763	0.209647	0.301747	0.303299	0.183049	0.870985	0.468681	0.241785	0.667197	1.02912	0.0272972	-1.00486
ENSSSCG00000035539	0.739525	1.23677	1.27548	1.40384	2.17351	1.56593	1.36427	4.75445	2.92304	2.45284	3.08807	3.46907	0.00243912	-1.00876
ENSSSCG00070000417	5.22601	2.42024	3.15262	2.89855	8.22836	4.51476	2.63672	17.9014	6.6634	5.43161	7.09602	22.7935	0.0406843	-1.01077
ENSSSCG00030035585	2.85075	1.93055	2.61283	4.26182	8.86357	8.70076	6.65821	14.2671	6.9053	8.72098	11.3515	13.4571	0.0357095	-1.016
ENSSSCG00035061539	2.31094	2.16471	5.78806	3.97323	7.93235	4.0361	4.20564	12.98	8.16532	5.43686	10.343	19.3009	0.016578	-1.03697
ENSSSCG00060008451	0.342018	0.218138	0.293005	0.225696	0.658128	0.434743	0.266325	1.52726	0.872781	0.3929	1.23838	0.981193	0.0264407	-1.03964
GRASP	0.828248	0.533626	1.01059	1.40047	2.18696	1.07257	0.892485	3.17448	2.3337	3.47049	2.31285	2.77598	0.0339094	-1.04027
ENSSSCG00000057685	2.89242	3.00775	3.21845	4.80995	7.21804	5.26717	4.0578	13.3501	6.25794	5.95041	9.19967	23.5168	0.00869705	-1.04136
ENSSSCG00070024932	1.72842	2.15578	2.61931	2.06053	5.36694	3.07224	1.93059	10.5843	5.00035	2.75307	8.07753	8.76681	0.0179381	-1.04386
ENSSSCG00065030735	2.68735	3.17619	4.70816	4.66059	8.26486	5.41785	6.54431	17.8585	8.86482	4.47691	7.21628	21.9506	0.0111195	-1.04398
ENSSSCG00005042205	0.758333	0.578621	0.803009	1.62233	2.39065	1.27904	1.93693	3.59879	2.22345	1.49274	2.60711	4.6433	0.0151015	-1.04616
ENSSSCG00050028902	4.83593	2.57766	3.81358	5.42978	8.16245	5.96259	5.99763	14.7649	10.3318	9.23101	12.7014	17.9756	0.000109655	-1.04716
ENSSSCG00000010613	1.03899	0.224711	0.479213	1.46746	1.39664	0.846681	0.880702	1.91597	1.28158	1.48194	1.37696	2.66006	0.0195499	-1.04922
ENSSSCG00005013786	8.03039	7.25932	15.4321	11.992	22.6433	8.90101	19.8569	43.9452	12.1804	19.8131	31.3771	36.4246	0.00670213	-1.05765
ENSSSCG00005044935	3.65988	1.95572	3.18398	2.21538	8.45499	3.92644	2.35356	17.8955	6.75155	9.71367	6.02043	8.99128	0.0463048	-1.06362
ENSSSCG00000058071	0.490684	0.548673	0.412892	0.532365	0.823587	0.706368	0.57804	1.21517	1.73362	0.736814	1.27976	2.54461	0.0027017	-1.06708
ENSSSCG00040035030	1.93084	1.38244	3.30755	3.43404	5.8312	3.19075	1.5726	14.7747	5.58686	5.04888	5.61086	13.3871	0.0466113	-1.07155
ENSSSCG00060038925	2.22531	2.09897	6.14881	6.61695	7.38841	6.32878	10.6494	15.542	10.303	8.00169	9.6975	12.351	0.0173065	-1.07982
ENSSSCG00000009293	0.077815	0.145973	0.064086	0.180039	0.210401	0.162205	0.082582	0.636035	0.257977	0.213648	0.296061	0.555306	0.0491836	-1.09258
ENSSSCG00030053920	14.4761	15.237	11.9958	16.4537	30.8133	21.3947	35.411	66.6601	47.5679	19.1928	45.5448	22.0639	0.0111195	-1.09775
ENSSSCG00000017861	1.02242	2.52573	1.61662	4.03976	5.50842	2.87241	4.94587	5.39883	5.04218	4.96636	11.8976	6.01549	0.047591	-1.09877
ENSSSCG00005023178	260.334	566.333	399.17	608.202	856.344	300.197	1067.58	1041.02	515.579	948.378	1475.68	1539.9	0.0115987	-1.105
ENSSSCG00045024097	1.0358	1.1929	0.307602	1.26862	1.56877	1.02594	1.85544	3.38747	1.52574	1.31055	2.21802	4.77913	0.0122409	-1.10868
ENSSSCG00035074815	0.590427	0.298913	0.50357	0.500028	1.03136	0.559011	0.303685	2.12293	0.917103	0.74843	1.11945	3.37988	0.029913	-1.1161
ENSSSCG00045033402	0.241468	0.207668	0.214064	0.176561	0.513527	0.348458	0.244195	1.31995	0.229669	0.519168	0.879829	0.915591	0.034081	-1.11944
ENSSSCG00000003231	3.64534	1.64269	1.86329	2.03903	3.96338	2.35013	0.872931	11.0974	4.30949	5.23329	4.03722	13.2357	0.0430819	-1.12423
ENSSSCG00025062537	2.0374	5.1861	4.31185	2.85901	4.71434	1.73737	4.77758	8.60517	6.15453	5.03569	10.9671	26.7859	0.00503785	-1.12991
ENSSSCG00050029173	0.221631	0.198226	0.222529	0.678499	0.508251	0.382282	0.800387	1.19513	0.538971	0.719177	0.65832	1.12781	0.0158973	-1.14074
ENSSSCG00000003928	0.870862	0.689845	1.10067	0.816248	2.46456	0.769636	0.797612	4.92203	2.76625	2.38561	2.16075	2.88011	0.0216942	-1.1442
ENSSSCG00000038185	0.300812	0.498885	0.323002	1.10091	0.47136	0.693119	1.08309	1.10206	1.48471	1.18653	1.40964	1.37305	0.0158973	-1.14555
ENSSSCG00035001271	0.182631	0.140866	0.097818	0.092795	0.343092	0.156502	0.094483	0.719001	0.33622	0.388629	0.2609	0.65797	0.0425673	-1.14652
ENSSSCG00065061342	4.52343	1.66774	3.92927	6.34227	8.03308	4.75467	10.9535	14.5344	10.1227	11.0971	7.13377	9.47815	0.0111195	-1.1486
ENSSSCG00000009612	0.850382	0.487336	0.83672	0.658952	2.17652	0.709864	0.611069	4.27969	1.17622	2.22924	1.66413	4.28329	0.0472649	-1.15897
ENSSSCG00025000856	2.06101	0.548503	2.24287	1.44992	3.64209	1.20046	1.22341	5.60587	2.86091	3.34805	5.46603	9.80868	0.0356057	-1.16609
ENSSSCG00000037646	4.69582	9.20327	8.5172	11.9334	22.3169	15.9617	19.1873	52.0591	34.9292	10.9458	17.074	42.012	0.0167858	-1.16631
ENSSSCG00005045608	10.2806	9.70432	10.6554	7.46504	21.0874	13.2118	6.24982	34.5974	18.1073	15.6797	43.9354	71.6168	0.0197584	-1.17496
ENSSSCG00015025767	1.95717	2.02705	2.12041	2.61423	5.75934	2.68286	3.32851	11.8453	4.40377	3.74653	5.07242	16.0707	0.00515726	-1.18319
ENSSSCG00060072423	0.151433	0.306643	0.340886	0.117301	0.75796	0.403513	0.289929	1.5259	0.847573	0.388198	0.76583	1.66731	0.044271	-1.18587
ENSSSCG00045012736	0.212399	0.125896	0.146966	0.151475	0.191869	0.095626	0.193194	0.522407	0.127999	0.220619	0.365208	0.964549	0.0329732	-1.1881
ENSSSCG00015078972	7.86586	5.52926	4.92794	9.63194	22.9248	11.6647	13.53	59.6871	24.4833	9.80829	19.3429	35.1465	0.0247801	-1.18892
ENSSSCG00000010568	1.15799	1.32387	1.20939	2.08379	5.71322	2.51429	4.23318	9.25911	3.69614	1.98315	5.0163	10.6512	0.032382	-1.18921
ENSSSCG00050056916	3.54357	1.5419	2.42193	3.99342	7.98092	3.68668	8.6709	16.5432	6.50751	6.46132	6.38484	8.63282	0.0104672	-1.19195
ENSSSCG00045016211	3.16215	2.0701	2.24035	1.77076	6.04146	3.48674	1.68283	10.9726	5.02619	4.84186	7.03946	20.4866	0.0195499	-1.19242
ENSSSCG00000008853	0.044939	0.164081	0.175818	0.077513	0.148581	0.253145	0.160215	0.463731	0.503727	0.237539	0.277768	0.522805	0.0259539	-1.20099
ENSSSCG00065055566	2.09316	1.69229	1.4909	3.1916	5.93248	2.97684	3.73869	13.5153	6.21631	2.6263	6.13789	12.5665	0.00804304	-1.21132
ENSSSCG00000012315	0.254756	0.187032	0.159147	0.335199	0.598343	0.592191	0.254818	1.03969	0.537463	0.382584	0.875473	2.80787	0.0449931	-1.21253
ENSSSCG00045014180	0.098621	0.032916	0.091449	0.065074	0.088889	0.174679	0.08999	0.253617	0.252035	0.183093	0.305197	0.297197	0.0216942	-1.21715
ENSSSCG00005033383	0.066637	0.010423	0.033693	0.052014	0.077132	0.040217	0.050276	0.243952	0.084769	0.07482	0.148506	0.140494	0.0376588	-1.21787
ENSSSCG00060064857	0.047211	0.150047	0.081591	0.118698	0.122554	0.073961	0.200332	0.17748	0.345791	0.12959	0.181489	0.586354	0.0449931	-1.22329
ENSSSCG00015069034	0.088762	0.120871	0.229188	0.143808	0.311531	0.131605	0.149736	0.790939	0.274998	0.391461	0.357498	0.712041	0.0278734	-1.22335
ENSSSCG00030055912	14.7315	13.875	37.9014	29.4788	31.251	40.5712	44.2112	64.0341	130.218	43.4149	43.8792	81.6396	0.00732569	-1.2269
ENSSSCG00015064503	1.5742	1.3336	2.27451	2.47552	5.75936	2.9772	2.71225	10.3788	5.40415	8.89762	4.42688	8.11175	0.00982485	-1.23033
ENSSSCG00035078123	2.52671	2.49518	3.65111	4.46837	8.04745	4.10867	3.98471	15.0139	6.60511	4.41082	9.58848	31.6804	0.0112018	-1.24229
ENSSSCG00025010679	2.77996	0.447943	2.04913	2.92845	5.14548	4.41964	1.82257	9.70864	5.49443	6.06619	10.5089	12.8269	0.0381599	-1.24349
ENSSSCG00060077508	1.95139	0.65377	0.983821	2.04519	2.2286	2.71294	1.88003	3.8047	7.76649	3.15073	6.93083	3.81773	0.00912065	-1.25626
ENSSSCG00015059962	0.629047	0.476304	1.22587	0.853392	1.81753	1.11355	1.23018	3.86577	2.22124	1.18051	2.7853	5.43623	0.00466104	-1.26064
ENSSSCG00000007451	0.1498	0.172522	0.263702	0.102907	0.524467	0.355173	0.284573	1.06046	0.529765	0.489603	0.326908	1.5734	0.0315794	-1.26589
ENSSSCG00035045756	1.06318	0.652629	1.30055	1.74292	3.37104	2.10074	1.90824	7.31985	3.77594	3.26102	5.7404	4.19368	0.0030651	-1.26733
ENSSSCG00070017162	0.028916	0.133855	0.069446	0.184462	0.267889	0.130873	0.164883	0.300107	0.406169	0.244235	0.500777	0.481901	0.0480998	-1.27034
ENSSSCG00065035340	0.760467	0.65291	0.766258	0.819238	1.37068	0.602051	1.20961	2.95904	1.23302	1.27397	1.43785	5.69703	0.00387213	-1.27088
ENSSSCG00060049826	0.440904	0.473505	0.786586	0.783806	1.222	0.535505	1.23007	2.25466	1.00377	1.19983	2.19945	4.32621	0.00178369	-1.2762
ENSSSCG00045030125	9.26115	8.17561	11.5222	12.0533	24.9633	17.1884	11.3188	57.093	20.5364	25.309	38.6096	76.8603	0.00201658	-1.2789
ENSSSCG00045030225	0.718394	0.212748	0.438114	0.787968	0.786162	0.764818	0.778071	1.47705	1.55702	0.681444	2.15744	3.45673	0.00797083	-1.28323
LOC100525346	3.30501	1.56339	1.6032	3.00715	9.16003	3.95002	3.30428	17.1071	7.29656	2.92936	9.31478	23.8285	0.034521	-1.28336
ENSSSCG00025021456	0.663142	1.81581	2.39132	3.66516	4.68233	1.95646	4.84955	5.08975	4.8993	4.47914	8.41105	12.2209	0.010314	-1.29054
ENSSSCG00060043055	1.3228	2.50293	2.79202	2.65821	5.02982	3.38091	2.12654	9.04508	8.4244	3.20072	11.2508	15.7274	0.00538219	-1.30027
ENSSSCG00030030019	1.8143	0.761581	4.47021	2.57109	6.77618	4.94981	3.37159	13.1534	14.4146	8.38205	5.60692	10.7532	0.0230481	-1.30722
ENSSSCG00065052645	4.32686	1.19369	3.23741	2.07215	7.23711	3.68187	1.5091	15.0173	7.13884	5.85215	8.10261	25.5494	0.0248009	-1.31044
ENSSSCG00060020162	0.605872	0.25502	0.456096	2.06861	2.94203	1.31602	1.0524	5.61398	2.45334	2.46221	3.55973	6.93711	0.00491727	-1.3206
ENSSSCG00065053018	0.354039	0.193623	0.545829	0.310968	0.536817	0.267195	0.608433	0.641405	0.791414	0.53049	0.958392	2.80422	0.00515726	-1.33449
ENSSSCG00025037060	0.238266	0.143029	0.245681	0.158771	0.415337	0.212568	0.063314	0.931353	0.66961	0.486578	0.372915	1.67069	0.0334741	-1.33475
ENSSSCG00040033817	0.262173	0.301718	0.319136	0.38296	1.04035	0.604106	0.177206	2.49793	1.17394	0.512034	1.4119	2.92414	0.0330382	-1.33816
ENSSSCG00050027559	4.01908	3.04028	4.33886	3.54031	13.1006	3.68746	4.26567	28.8863	8.31615	5.62346	16.0483	30.9566	0.0131846	-1.35647
C2H11orf96	17.0594	8.70322	9.47157	27.5863	77.9168	25.0823	53.5596	107.555	45.0635	41.3701	86.2831	116.155	0.0185288	-1.36823
ENSSSCG00000008645	1.94828	2.02554	2.94395	1.30415	6.4748	1.99463	1.96681	12.1668	7.957	8.69196	4.81107	10.4876	0.00963907	-1.36891
ENSSSCG00070030001	3.10797	3.58869	2.95275	14.6493	13.0461	7.96302	21.3543	21.0221	16.8959	18.2678	19.9773	16.7921	0.0145907	-1.37003
ENSSSCG00000032170	4.05749	2.66682	3.53763	7.75692	10.4838	9.63328	16.6087	17.0972	23.0265	7.71522	12.0061	25.1441	0.00287955	-1.38297
ENSSSCG00000008348	0.339389	0.372125	0.551102	0.798957	1.61056	0.520165	0.945406	3.78295	1.35941	0.631946	2.67283	4.02867	0.0121798	-1.38527
ENSSSCG00050025204	1.97747	1.52806	2.75055	2.7627	7.99676	3.61636	5.29001	16.3296	7.15768	3.47554	8.16543	20.8291	0.00503785	-1.39825
ENSSSCG00025045621	0.539688	0.452012	0.258894	0.576144	0.963691	0.490851	0.944561	2.31169	0.953895	0.905362	2.3381	2.61667	1.43e-05	-1.40232
ENSSSCG00045014423	0.035113	0.023384	0.067373	0.10905	0.09125	0.147258	0.118319	0.369471	0.237139	0.196113	0.217623	0.229148	0.0131314	-1.42317
ENSSSCG00040034990	0.341565	0.30285	0.34376	0.416168	0.655814	0.386469	0.343263	1.10283	0.502497	0.381195	1.45535	4.58014	0.0266924	-1.42379
ENSSSCG00030047164	0.124176	0.055223	0.383187	0.122146	0.379883	0.31787	0.358748	0.887846	0.867242	0.246426	0.745967	1.02236	0.0115987	-1.45103
ENSSSCG00000026454	0.595732	0.521066	0.305015	0.921376	2.63701	0.981637	1.43187	6.34096	1.96188	1.33098	2.61797	4.43944	0.0219904	-1.4642
ENSSSCG00000038322	1.30671	2.40139	0.988719	2.90869	5.34137	3.44608	2.10628	12.9272	6.85178	4.55776	6.83453	20.1636	0.00575151	-1.48361
ENSSSCG00030003458	20.5031	12.7999	19.5085	33.3876	89.9126	42.0311	61.9212	197.894	93.4524	40.2373	79.6698	230.867	0.0381599	-1.52028
ENSSSCG00050030936	0.147619	0.292459	0.347228	0.313574	0.546859	0.283172	0.220688	1.13512	0.61777	0.434592	1.18254	3.79319	0.0111195	-1.53705
ENSSSCG00065019308	0.171582	0.245215	0.09795	0.354521	0.699401	0.230893	1.33393	1.93482	0.372563	1.48902	2.19885	2.94816	0.00116454	-1.57146
NewGene_3514	0.338519	0.217096	0.328588	0.513149	1.53982	0.619958	1.2386	1.99026	1.3445	1.5442	2.30193	1.43212	0.000277157	-1.59395
NewGene_2818	0.137086	0.171067	0.293852	0.24848	0.195377	0.524543	0.539696	0.501531	1.62786	1.00171	0.55776	0.785729	0.0119512	-1.64081
ENSSSCG00000006472	1.52088	1.78556	2.87708	3.45932	7.11648	4.28612	5.77132	19.3276	11.4363	3.12105	11.381	26.118	0.00131414	-1.67735
ENSSSCG00035069654	0.084146	0.162367	0.313611	0.41392	0.585596	0.711121	0.566057	0.992249	1.22553	1.40569	1.78992	1.62501	0.00354114	-1.6822
ENSSSCG00025059249	0.479287	0.338767	0.21829	0.745665	1.24079	1.44561	0.903967	2.86167	3.67749	2.33458	2.18878	3.21264	0.0015413	-1.69605
ENSSSCG00000025271	0.493046	0.864588	0.551947	0.911929	1.56936	0.177462	0.86131	7.63421	0.757053	0.934501	1.24927	7.68305	0.0291553	-1.73908
ENSSSCG00070018909	0.270505	0.305944	0.611955	0.177405	0.815549	0.24031	0.264377	2.14058	0.418279	1.11149	1.89798	4.13137	0.00877725	-1.7648
ENSSSCG00015021266	0.966013	0.162164	0.371152	0.776537	2.30513	0.963528	0.786697	6.58763	1.69059	0.885225	5.25284	12.2615	0.0360767	-2.0184
ENSSSCG00055003752	0.053981	0.052142	0.026211	0.220893	0.313524	0.394872	0.397268	0.787872	1.58102	0.801835	0.984613	1.88925	0.000989833	-2.17607
ENSSSCG00055004167	0	0	0.027804	0.063239	0.136336	0.07621	0.119798	0.31188	0.145292	0.226028	0.303419	0.382361	0.0279338	-2.18396
ENSSSCG00060022840	0.183139	0.129458	0.090019	1.74506	1.30332	1.21501	3.43941	1.69756	0.544002	4.22774	7.57792	8.35188	0.0299831	-2.20726
ENSSSCG00040059709	0.048287	0	0	0.069222	0.095189	0.176844	0.135576	0.312049	0.746638	0.808143	0.479373	0.65288	0.0258708	-3.00126
NewGene_18	0.018842	0	0	0.263804	0.564825	0.509007	0.730765	2.07728	1.63413	2.54942	2.86401	3.03485	0.0431253	-3.17104
